# Supplementary material for: The effect of race/ethnicity on obesity traits in first year university students from Canada: The GENEiUS study
Source: PLoS One. 2020 Nov 25;15(11):e0242714. doi: 10.1371/journal.pone.0242714 (PMC7688123; doi:10.1371/journal.pone.0242714)
Supplement: S1 Dataset — (XLSX) [file pone.0242714.s001.xlsx]

## Sheet: Dataset_PLOS
Participant	Weight Start	Height Start	Weight End	Height End	BMI Start	BMI End	WC Start	WC End	HC Start	HC End	WHR Start	WHR End	Ethnicity	Sex/Gender
1	68	166.25	68.1	166.3	24.6	24.62	74.549	80.65	108.077	106.85	0.689777	0.754796	White-Caucasian	Female
2	50.8	154.35	54	157.95	21.32	21.64	71.625	76.95	94.105	98	0.761118	0.785204	East Asian	Female
3	63.3	167.55	62.05	167.8	22.55	22.04	70.1	77.55	98.3	95.8	0.713123	0.809499	East Asian	Female
4	53	161.55	53.1	162.4	20.31	20.13	67.31	66.2	93.726	93.25	0.718157	0.70992	East Asian	Female
5	58.3	170.8	57.4	169.95	19.98	19.87	71.25	71.1	100.75	96.5	0.707196	0.736788	White-Caucasian	Female
6	59	172.15	62.5	174.5	19.91	20.53	69.1	71.85	92.85	95.75	0.744211	0.750392	White-Caucasian	Female
7	68.9	181.3	71.4	180.7	20.96	21.87	82.5	78.65	104.25	107.65	0.791367	0.730608	White-Caucasian	Male
8	62.7	176.45	69.95	177.4	20.14	22.23	79.05	83.4	98.3	101.6	0.804171	0.820866	White-Caucasian	Female
9	61.2	160.25	58.4	163.1	23.83	21.95	73.28	73.7	102.995	100.5	0.711491	0.733333	East Asian	Female
10	44.3	153.4	44.2	152.9	18.83	18.91	59.69	61.65	84.585	90.5	0.705681	0.681215	South Asian	Female
11	41.5	171.55	42.4	172.6	14.1	14.23	61.45	61.1	86.7	86.75	0.708766	0.704323	South Asian	Female
12	73.5	175.75	74.95	171.55	23.8	25.47	82	78.995	106	107.06	0.773585	0.737857	East Asian	Female
13	59.1	164.35	57.8	164.45	21.88	21.37	70.6	70.5	101.25	99.95	0.697284	0.705353	White-Caucasian	Female
14	64.6	174.75	66.2	174.9	21.15	21.64	79.05	78.5	102.55	102.75	0.770843	0.76399	White-Caucasian	Female
15	64.8	179.25	68.7	177.2	20.17	21.88	76.5	86.7	99	103.4	0.772727	0.838491	South Asian	Male
16	78.9	172.05	81.3	172.6	26.65	27.29	88.35	88.4	110.2	110.7	0.801724	0.798555	White-Caucasian	Female
17	56.5	167	56.35	166.85	20.26	20.24	67.3	71.05	96.05	89.9	0.700677	0.790323	East Asian	Female
18	63.8	169.2	64.75	171.7	22.29	21.96	73.15	73.95	99.2	102	0.737399	0.725	White-Caucasian	Female
19	66.25	172.4	62	172.8	22.29	20.76	79.05	77.7	96.2	96.7	0.821726	0.803516	South Asian	Male
20	52.3	171.55	54	171.6	17.77	18.34	66.8	70.25	93.75	95.15	0.712533	0.738308	White-Caucasian	Female
21	66.25	174.4	67.45	176.1	21.78	21.75	80.25	85.1	99.9	101.5	0.803303	0.838424	South Asian	Male
22	69.4	185.05	72.85	184.1	20.27	21.49	80.25	77.45	100	103.6	0.8025	0.747587	South Asian	Male
23	40.85	148.35	43.7	147	18.56	20.22	66.4	69.4	82.5	88.15	0.804848	0.787294	East Asian	Female
24	64.1	171.6	63.4	173.3	21.77	21.11	74.9	69.6	102.35	99.2	0.731803	0.701613	East Asian	Female
25	52.6	160.5	53.9	161.35	20.42	20.7	68	65.55	89	94.6	0.764045	0.692918	East Asian	Female
26	42.3	154.4	45.9	153.8	17.74	19.4	59.65	65.35	85.25	88.45	0.699707	0.738836	East Asian	Female
27	69.4	160.35	70.2	167.1	26.99	25.14	80.35	85	109.2	108.65	0.735806	0.782329	South Asian	Female
28	65.3	165.35	67.3	167.05	23.88	24.12	85.05	92.9	99.85	98.7	0.851778	0.941236	South Asian	Female
29	72.35	177.05	69.35	173.9	23.08	22.93	83.6	83.75	104.5	103.1	0.8	0.812318	East Asian	Male
30	47	161.85	46.3	162.3	17.94	17.58	61	61.55	88.8	90.8	0.686937	0.677863	East Asian	Female
31	66.3	170.35	69	171	22.85	23.6	73.45	80.6	103.25	103.7	0.71138	0.777242	East Asian	Female
32	41.25	154.6	44.1	155.9	17.26	18.14	72	74.25	85	82.9	0.847059	0.895657	East Asian	Female
33	55.5	156.6	54.95	155	22.63	22.87	73.4	72	99.7	99.85	0.736209	0.721082	White-Caucasian	Female
34	58.9	169.65	57.6	167.8	20.46	20.46	69.05	68.25	92	93.25	0.750543	0.731903	White-Caucasian	Female
35	59.3	167.6	59.65	165.2	21.11	21.86	74.25	74.75	95	98.6	0.781579	0.758114	East Asian	Female
36	55.8	165.5	59.2	162.95	20.37	22.3	75.45	78.25	94.65	96.45	0.797147	0.811301	East Asian	Female
37	47.65	153.3	50.15	153.35	20.28	21.33	68.5	74.1	93.75	93.2	0.730667	0.795064	East Asian	Female
38	48.25	156.7	49.7	155.35	19.65	20.59	70.75	70.3	89.5	89.15	0.790503	0.788559	White-Caucasian	Female
39	65.5	175	64	173.3	21.39	21.31	84.8	80.35	102.25	98.6	0.82934	0.814909	East Asian	Female
40	67.1	165.7	63.9	163.7	24.44	23.85	96.25	86.8	104	101.55	0.925481	0.854751	South Asian	Female
41	64.05	170.8	67.6	170.1	21.96	23.36	78.6	84	101.8	101.65	0.772102	0.826365	East Asian	Female
42	50.85	154.5	53.75	157.7	21.3	21.61	70	72.65	92.5	94.75	0.756757	0.766755	East Asian	Female
43	63.05	175.95	64.9	174.45	20.37	21.33	77.5	74.25	97.75	95.9	0.792839	0.774244	East Asian	Male
44	57.7	167.65	56.45	164.8	20.53	20.78	76.55	79.2	98	101.25	0.781122	0.782222	White-Caucasian	Female
45	69.15	175.6	73.6	173.4	22.43	24.48	82.5	88.75	103.25	102.85	0.799031	0.862907	East Asian	Male
46	56.8	160.4	60.3	158.55	22.08	23.99	75.35	76.6	95.25	95.55	0.791076	0.801675	East Asian	Female
47	49.7	161.9	54.8	159.35	18.96	21.58	67.5	69.25	89.05	91.75	0.758001	0.754768	East Asian	Female
48	78	174	77.3	172.35	25.76	26.02	88	88.15	103	99.8	0.854369	0.883267	East Asian	Male
49	48.6	163.9	48.1	162.3	18.09	18.26	68.5	70.5	88.9	90	0.770529	0.783333	White-Caucasian	Female
50	53.9	165.5	52.35	166	19.68	19	73.75	69	96	92.9	0.768229	0.742734	White-Caucasian	Female
51	41.95	150.65	41.4	151.7	18.48	17.99	66.7	65.3	86.95	85.4	0.767108	0.764637	South Asian	Female
52	51.2	166.8	51.5	164.3	18.4	19.08	67.5	69.6	91.25	92.05	0.739726	0.756111	East Asian	Female
53	55.4	169.65	60.4	166.75	19.25	21.72	74.5	79.9	95.85	99.1	0.777256	0.806256	East Asian	Female
54	48.6	164.25	49.8	163	18.01	18.74	66.15	67.25	90.25	89	0.732964	0.755618	East Asian	Female
55	47.85	150.9	48.25	150.7	21.01	21.25	73.5	69.25	85.5	87.35	0.859649	0.792788	East Asian	Female
56	52.5	159.7	54.35	158.3	20.58	21.69	70.75	70.5	92.75	92.5	0.762803	0.762162	White-Caucasian	Female
57	58.1	156.4	59.25	156.8	23.75	24.1	75.55	75.25	96.9	94	0.77967	0.800532	East Asian	Female
58	65.5	184.8	68.45	183.15	19.18	20.41	73.85	75.5	98.3	101	0.751272	0.747525	White-Caucasian	Male
59	68.45	175.8	69.5	175.25	22.15	22.63	79.3	81	104	102	0.7625	0.794118	White-Caucasian	Male
60	76.7	170.85	81.35	169.75	26.28	28.23	89.1	99.25	104.5	107.75	0.852632	0.921114	South Asian	Male
61	47.95	155.9	50.65	154.5	19.73	21.22	68	72.95	89	91.25	0.764045	0.799452	East Asian	Female
62	58.3	170.45	64.1	169.1	20.07	22.42	78.5	78.55	95.25	98.85	0.824147	0.794638	East Asian	Female
63	64	168.65	67.2	166.25	22.5	24.31	74.9	73.5	103.1	102.75	0.726479	0.715328	White-Caucasian	Female
64	60.45	160.35	59.95	158.45	23.51	23.88	78.05	78.25	98.7	92	0.79078	0.850543	East Asian	Male
65	46.45	160.05	47.8	157.3	18.13	19.32	70.4	63	87.55	88	0.804112	0.715909	East Asian	Female
66	58.1	162.95	60	162.5	21.88	22.72	75.5	75.75	98.3	98.6	0.768057	0.768256	White-Caucasian	Female
67	53.45	155.4	50.95	153	22.13	21.77	71.75	67.45	97.75	95.5	0.734015	0.706283	South Asian	Female
68	66.1	173.65	66.5	171.75	21.92	22.54	77.85	79.85	99.45	101	0.782805	0.790594	East Asian	Male
69	42.6	165.05	40.9	166.15	15.64	14.82	68.85	64.3	85.6	83.8	0.804322	0.767303	South Asian	Male
70	58.35	169	56.45	163.7	20.43	21.07	78	74.8	101.75	100.6	0.766585	0.743539	South Asian	Female
71	62.2	167.5	59.55	165.25	22.17	21.81	71.25	70.95	99.05	96.2	0.719334	0.737526	White-Caucasian	Female
72	61.2	175	60.3	170.95	19.98	20.63	75	72.55	101.5	101.2	0.738916	0.716897	South Asian	Female
73	68.2	178.1	76.2	179.8	21.5	23.57	77.5	85.3	98.75	103.8	0.78481	0.821773	South Asian	Male
74	69.9	157.55	75.3	156.65	28.16	30.69	93.2	94.45	108.25	109.75	0.86097	0.860592	South Asian	Female
75	51.6	159	51.8	157.75	20.41	20.82	72.75	69.05	93.6	93.15	0.777244	0.741278	East Asian	Female
76	50.2	165.9	49.2	163.6	18.24	18.38	75.85	73.75	91.5	90.1	0.828962	0.818535	East Asian	Female
77	54.7	164.5	57.8	162.35	20.21	21.93	68.75	77.45	98.25	99	0.699746	0.782323	White-Caucasian	Female
78	47.35	164.2	50.9	161.95	17.56	19.41	67	72	85	88	0.788235	0.818182	East Asian	Female
79	70.7	168.3	70.3	168.6	24.96	24.73	84	87.2	97.85	99.95	0.858457	0.872436	South Asian	Male
80	56.85	168.1	60.9	165.7	20.12	22.18	75.5	77.35	96.3	98.95	0.784008	0.781708	White-Caucasian	Female
81	52.5	160.75	53.65	158.95	20.32	21.23	66.95	70	87.6	90.1	0.764269	0.776915	East Asian	Female
82	60.5	173.8	64.1	172.95	20.03	21.43	77.25	81.25	94.15	94.35	0.820499	0.861155	East Asian	Male
83	56.2	157.45	55.1	155.25	22.67	22.86	81.5	75	93.5	93.7	0.871658	0.800427	East Asian	Female
84	63.2	173	67.1	172.75	21.12	22.48	75	76.15	90.75	96.75	0.826446	0.78708	South Asian	Male
85	60.2	168.4	60.55	168.55	21.23	21.31	73.5	75.25	97.5	100.1	0.753846	0.751748	East Asian	Female
86	99.35	189.85	98.6	187.4	27.56	28.08	98	100.15	111.5	107	0.878924	0.935981	White-Caucasian	Male
87	75.8	172.15	80.3	173.05	25.58	26.81	86.15	85	106.9	109	0.805893	0.779817	White-Caucasian	Female
88	65.95	163.2	68.2	161.65	24.76	26.1	90.25	89.75	97.25	98	0.928021	0.915816	White-Caucasian	Female
89	73.5	185.65	74.95	185.5	21.33	21.78	80.25	79.2	98.4	100.4	0.815549	0.788845	White-Caucasian	Male
90	53.8	159.25	55	158.5	21.21	21.89	73.55	71.3	94.15	96	0.7812	0.742708	East Asian	Female
91	47.65	157.55	46.9	157.35	19.2	18.94	69.8	64.55	90.5	90.8	0.771271	0.710903	East Asian	Female
92	68.25	155.95	71.5	156.15	28.06	29.32	84.6	93.65	105.1	107.35	0.804948	0.87238	South Asian	Female
93	99.35	171.25	100.6	172.2	33.88	33.93	100	101.65	115.8	114.15	0.863558	0.890495	East Asian	Male
94	53.65	157.65	56.25	157.1	21.59	22.79	74.75	77	96.25	94.25	0.776623	0.816976	East Asian	Female
95	50.8	158.3	53.3	158.7	20.27	21.16	68.15	72.75	89.7	92.6	0.759755	0.785637	East Asian	Female
96	54.6	172.7	57.7	173.8	18.31	19.1	67	71	92.1	93.25	0.72747	0.761394	East Asian	Female
97	53	166.05	57.6	167.05	19.22	20.64	64.1	71.85	90.4	98.2	0.709071	0.73167	East Asian	Female
98	59	164.75	59.55	164.15	21.74	22.1	75.5	75.2	100.6	99.05	0.750497	0.759213	White-Caucasian	Female
99	52.25	158.9	52.95	159.85	20.69	20.72	66	70.8	92	91.05	0.717391	0.777595	South Asian	Female
100	56.3	171.45	53	171.3	19.15	18.06	65.45	64.3	94.85	94.9	0.690037	0.677555	White-Caucasian	Female
101	65.9	173.6	63.75	174.35	21.87	20.97	79.75	71.2	102.4	99.55	0.778809	0.715218	White-Caucasian	Female
102	67.4	176.05	70.6	176.35	21.75	22.7	77.05	82.3	97.8	99.25	0.787832	0.829219	White-Caucasian	Male
103	64.35	163.35	67	163.25	24.12	25.14	78.4	82.7	102.75	101.75	0.763017	0.812776	White-Caucasian	Female
104	53.65	157.8	54.55	156.55	21.55	22.26	65.9	65.5	93.45	92	0.70519	0.711957	East Asian	Female
105	55.6	169.4	57.45	170.7	19.38	19.72	69.95	70.45	94.05	97.25	0.743753	0.724422	White-Caucasian	Female
106	69.95	174.35	68.6	174.55	23.01	22.52	75.9	83.15	102.55	101.95	0.740127	0.815596	White-Caucasian	Female
107	55.2	164.7	59.7	165.05	20.35	21.92	67.25	75.5	90.55	100.8	0.742684	0.749008	White-Caucasian	Female
108	63.8	163.7	67.8	164.55	23.81	25.04	80.5	88.6	95.9	100.45	0.839416	0.882031	East Asian	Female
109	78.55	161.65	72.2	162.65	30.06	27.29	101.75	86.5	112.75	105	0.902439	0.82381	South Asian	Female
110	51	152.7	51.2	154.1	21.87	21.56	72.5	75.75	98.45	93.25	0.736414	0.812332	White-Caucasian	Female
111	73.7	168.8	81.8	170.2	25.87	28.24	88.9	93.5	103.15	108.15	0.861852	0.86454	South Asian	Female
112	62.7	165.6	64.5	165.8	22.86	23.46	74.45	75.8	98.2	97	0.758147	0.781443	White-Caucasian	Female
113	46.1	151.9	53	152.9	19.98	22.67	69.05	73.65	89.6	95	0.770647	0.775263	East Asian	Female
114	53.1	166.1	56.25	165.5	19.25	20.54	72	75.75	93.8	95.45	0.767591	0.793609	South Asian	Female
115	59.05	156.6	58.25	156.5	24.08	23.78	81.4	81.25	100.9	99.05	0.806739	0.820293	White-Caucasian	Female
116	72.45	171.5	71.55	170.6	24.63	24.58	76.15	78.25	104.6	100.75	0.728011	0.776675	White-Caucasian	Female
117	44.6	159.9	49.55	159.15	17.44	19.56	68.55	73.75	87.1	96.5	0.787026	0.764249	South Asian	Female
118	55	171.5	58.3	171.4	18.7	19.84	76.75	78.2	94.55	97	0.81174	0.806186	East Asian	Female
119	46.05	162.75	51.7	163.3	17.39	19.39	71.25	76.75	89.05	91	0.800112	0.843407	South Asian	Female
120	64.05	160.7	66.2	159.9	24.8	25.89	79.75	79.7	104.7	106	0.7617	0.751887	South Asian	Female
121	63.4	163.25	69	162.5	23.79	26.13	71.6	76	100.55	101.25	0.712084	0.750617	South Asian	Female
122	55.3	163	57.05	164.25	20.81	21.15	71.75	71.05	93.7	94.7	0.765742	0.750264	South Asian	Female
123	94.5	185.6	98.2	184.5	27.43	28.85	94.3	98.8	116.45	115.75	0.80979	0.853564	South Asian	Male
124	59.2	168.5	60.3	168.3	20.85	21.29	77.7	78.35	94.45	94.55	0.822657	0.828662	South Asian	Male
125	49.3	159.3	48.4	160.35	19.43	18.82	70.7	68.75	92.05	89.25	0.768061	0.770308	South Asian	Female
126	71.9	187.35	77.5	187.4	20.48	22.07	75.6	84.05	99.1	102.5	0.762866	0.82	White-Caucasian	Male
127	56.45	162	57.3	163.5	21.51	21.43	70.4	69.4	82.4	92.65	0.854369	0.749056	White-Caucasian	Female
128	59.05	158.85	56.7	160.6	23.4	21.98	83	74.5	101	99.5	0.821782	0.748744	White-Caucasian	Female
129	53.7	166.45	52.7	166.8	19.38	18.94	76.75	71.85	93.75	93.15	0.818667	0.771337	White-Caucasian	Female
130	56.55	163.75	57.95	162.85	21.09	21.85	74.75	72.75	94.25	96	0.793103	0.757812	White-Caucasian	Female
131	55.9	165.5	58.6	165.3	20.41	21.45	72	70.6	98.5	98	0.730964	0.720408	White-Caucasian	Female
132	68.3	180.5	71.4	178.15	20.96	22.5	79.5	81.15	95.75	100.15	0.830287	0.810285	East Asian	Male
133	68.5	169.75	77.05	174	23.77	25.45	85	93.05	100.25	108.65	0.84788	0.85642	South Asian	Female
134	53.1	155.75	54.1	155.45	21.89	22.39	71.5	72.5	91.5	91	0.781421	0.796703	East Asian	Female
135	44.4	162.55	44.7	161.9	16.8	17.05	59.65	63.55	85.15	87.4	0.700528	0.727117	South Asian	Female
136	64.8	169.15	66	169.2	22.65	23.05	85.55	84.65	95.45	98.6	0.896281	0.858519	White-Caucasian	Female
137	61.75	167.25	57.3	167.05	22.08	20.53	83.25	76.2	101	95.5	0.824257	0.797906	South Asian	Female
138	47.9	158.1	47.4	159.3	19.16	18.68	68.5	68.4	90	90	0.761111	0.76	East Asian	Female
139	55.4	163.3	59.1	163.85	20.77	22.01	72.75	72.25	95.25	96.9	0.76378	0.745614	East Asian	Female
140	61.45	178.9	66.5	179.1	19.2	20.73	77	78.6	93.25	95.5	0.825737	0.823037	South Asian	Male
141	69.4	165.9	72.2	165.65	25.22	26.31	83.25	86.05	102.25	104.5	0.814181	0.823445	East Asian	Female
142	54.2	163.25	54.8	163.6	20.34	20.47	71.5	67.75	93.5	94.45	0.764706	0.717311	South Asian	Female
143	69.45	191.35	68.7	191.35	18.97	18.76	77.1	74.55	96.25	99	0.801039	0.75303	White-Caucasian	Male
144	56.6	176.2	58.8	177.4	18.23	18.68	61.25	64.05	89.75	95.65	0.682451	0.669629	White-Caucasian	Female
145	54.4	161.7	56.85	162.65	20.81	21.49	71.6	78.8	93.25	96.15	0.767828	0.819553	East Asian	Female
146	73.8	165.8	73.45	167.1	26.85	26.31	87.5	89.35	105.75	103.8	0.827423	0.86079	South Asian	Female
147	69.95	178.5	69.4	178.5	21.95	21.78	74	72.25	101.75	103.15	0.727273	0.700436	White-Caucasian	Female
148	55.2	162.4	56.2	160.5	20.93	21.82	70.5	72.2	96	95.85	0.734375	0.75326	White-Caucasian	Female
149	65.8	173.25	67.5	169.8	21.92	23.41	80	81.05	101.3	103.6	0.789733	0.782336	White-Caucasian	Female
150	56.2	166.4	56.3	164.8	20.3	20.73	71.75	71.35	97.5	92.3	0.735897	0.773023	White-Caucasian	Female
151	61.4	171	64.65	172.05	21	21.84	74.25	76.55	98.45	102.4	0.75419	0.747559	South Asian	Male
152	74.2	180.6	74.3	182.95	22.75	22.2	77.5	77.45	104.7	104	0.74021	0.744712	White-Caucasian	Female
153	77.15	174.1	76.1	173.1	25.45	25.4	89	84.75	105.6	107.45	0.842803	0.788739	East Asian	Female
154	58.7	171.8	60.45	171.45	19.89	20.56	66	71.6	89.25	95	0.739496	0.753684	East Asian	Female
155	46.2	163.65	45.7	163.2	17.25	17.16	65	63.2	86.85	87.5	0.748417	0.722286	White-Caucasian	Female
156	72.05	178.6	73.2	178.8	22.59	22.9	73.75	76.3	94.5	95.85	0.780423	0.796035	East Asian	Male
157	59.8	165.75	59.3	165.35	21.77	21.69	76.95	77.55	100.3	98.75	0.767198	0.785316	East Asian	Female
158	60.2	170.7	59.5	171.05	20.66	20.34	76.15	78.25	97.5	93.05	0.781026	0.840946	East Asian	Male
159	58.1	162.75	61.9	164.15	21.93	22.97	69.75	75.75	98.25	100.3	0.709924	0.755234	East Asian	Female
160	60.75	161.9	60.6	161.6	23.18	23.21	75.5	75.4	101.35	100.35	0.744943	0.75137	South Asian	Female
161	55.3	170.45	57.1	171.15	19.03	19.49	67.25	67.8	98.35	98.35	0.683782	0.689375	East Asian	Female
162	52	163.6	55.05	163.4	19.43	20.62	68.75	67.75	92.25	90.4	0.745257	0.749447	East Asian	Female
163	60	177.8	61.9	178.1	18.98	19.51	72.5	77.1	94	96.8	0.771277	0.796488	South Asian	Male
164	64.25	163.9	65.8	163.95	23.92	24.48	77.65	82.25	101.5	99.2	0.765025	0.829133	East Asian	Female
165	56	166.85	58	166.75	20.12	20.86	74.75	70	99.25	99.2	0.753149	0.705645	South Asian	Female
166	53.05	156.55	54.55	157.05	21.65	22.12	81.1	83.6	100.25	98.7	0.808978	0.847011	South Asian	Female
167	61.25	162.1	63.15	161.9	23.31	24.09	72	76.95	97.75	102.15	0.736573	0.753304	White-Caucasian	Female
168	57.75	160.05	62.4	161.2	22.54	24.01	65.25	74	92.75	102.35	0.703504	0.723009	East Asian	Female
169	44.6	152.8	48.4	153.95	19.1	20.42	63.5	70.4	84.75	92.6	0.749263	0.760259	East Asian	Female
170	60.2	169.15	61.3	168.95	21.04	21.48	70.55	74.5	98.6	100	0.715517	0.745	East Asian	Female
171	61.75	161.65	66.55	162.55	23.63	25.19	74.65	88.7	95.7	102.15	0.780042	0.868331	South Asian	Female
172	45.4	161.15	47	161.65	17.48	17.99	64	64.5	90	93.1	0.711111	0.692803	East Asian	Female
173	52.3	156.5	57.75	156.05	21.35	23.72	69.05	74.5	95.8	96.5	0.720772	0.772021	East Asian	Female
174	48.5	161.8	50.55	162.3	18.53	19.19	66.45	67.2	90.4	89.8	0.735066	0.74833	South Asian	Female
175	40.2	160.6	40.2	161	15.59	15.51	62.75	56.8	79.25	79.6	0.791798	0.713568	South Asian	Female
176	77.95	182.5	82.9	183.45	23.4	24.63	73.35	82.7	102.75	104.1	0.713869	0.794428	East Asian	Male
177	57.65	164.45	60.9	162.8	21.32	22.98	73	73.5	96.05	93.95	0.760021	0.782331	East Asian	Female
178	57.05	177.05	59.15	176.95	18.2	18.89	67.45	66.5	94.3	100.1	0.71527	0.664336	White-Caucasian	Female
179	59.8	164.45	57.85	164.8	22.11	21.3	67.9	67.1	95.8	98.65	0.708768	0.680182	White-Caucasian	Female
180	63.95	173.15	62.05	172.7	21.33	20.8	72.25	71	98.1	96.8	0.736493	0.733471	White-Caucasian	Female
181	50.8	169.85	51.8	170.3	17.61	17.86	68	68.7	90.75	86.7	0.749311	0.792388	White-Caucasian	Female
182	50.9	165.35	51.9	165.3	18.62	18.99	67.1	71.65	91.5	93.45	0.733333	0.76672	White-Caucasian	Female
183	62.7	173.75	64.1	174.2	20.77	21.12	73.6	75.2	96.35	96.75	0.763882	0.777261	East Asian	Female
